# Supplementary material for: Bimetallic Mesoporous MCM-41 Nanoparticles with Ta/(Ti, V, Co, Nb) with Catalytic and Photocatalytic Properties
Source: Nanomaterials (Basel). 2024 Dec 16;14(24):2025. doi: 10.3390/nano14242025 (PMC11676168; doi:10.3390/nano14242025)
Supplement: Supplementary file 1 [file nanomaterials-14-02025-s001.zip]

Archive with 1 entries (1 files):
- nanomaterials-3363546-supplementary.pdf
